# Supplementary material for: Ameliorative Effect of Itaconic Acid/IRG1 Against Endoplasmic Reticulum Stress-Induced Necroptosis in Granulosa Cells via PERK-ATF4-AChE Pathway in Bovine
Source: Cells. 2025 Mar 12;14(6):419. doi: 10.3390/cells14060419 (PMC11940906; doi:10.3390/cells14060419)
Supplement: Supplementary file 1 [file cells-14-00419-s001.zip]

Archive with 1 entries (1 files):
- cells-3492808-supplementary.pdf
